# Supplementary material for: Proteomic analysis reveals potential therapeutic targets for childhood asthma through Mendelian randomization
Source: Clin Transl Allergy. 2024 May 10;14(5):e12357. doi: 10.1002/clt2.12357 (PMC11087394; doi:10.1002/clt2.12357)
Supplement: Supplementary file 2 — Supporting Information S1 [file CLT2-14-e12357-s001.xlsx]

## Sheet: List of Supplementary Tables
List of Supplementary Tables
Table S1. Detailed information on data sources in the present study
Table S2. MR results of proteome and childhood asthma outcomes.
Table S3. MR results of risk factors versus childhood asthma outcomes.
Table S4. MR results of proteome and childhood asthma risk factors.

## Sheet: Table S1
Table S1. Detailed information on data sources in the present study
Trait	Dataset	Sample size	Number of SNPs	Ancestry	Resource
Childhood asthma (age<16)	ukb-d-ASTHMA_CHILD	361194	10443939	European	https://gwas.mrcieu.ac.uk/datasets/ukb-d-ASTHMA_CHILD/
plasma proteins	—	—	—	European	https://gwas.mrcieu.ac.uk/datasets/?gwas_id__icontains=prot-a
					https://gwas.mrcieu.ac.uk/datasets/?gwas_id__icontains=prot-b
					https://gwas.mrcieu.ac.uk/datasets/?gwas_id__icontains=prot-c
Body mass index (BMI)	ukb-b-19953	461460	9851867	European	https://gwas.mrcieu.ac.uk/datasets/ukb-b-19953/
Doctor diagnosed hayfever or allergic rhinitis	ukb-b-7178	112583	9851867	European	https://gwas.mrcieu.ac.uk/datasets/ukb-b-7178/
Non-cancer illness code self-reported: eczema/dermatitis	ukb-a-99	337159	10894596	European	https://gwas.mrcieu.ac.uk/datasets/ukb-a-99/
Mood swings	ukb-a-45	329428	10894596	European	https://gwas.mrcieu.ac.uk/datasets/ukb-a-45/

## Sheet: Table S2
Table S2. MR results of proteome and childhood asthma outcomes
Exposure	Outcome	SNPs	Method	OR	95% CI	P-value
GSTO1	Childhood asthma (age<16)	3	Inverse variance weighted	1.00078	1.000395-1.001160	6.78e-05
GSTO1	Childhood asthma (age<16)	3	MR Egger	1.00172	0.999005-1.004449	0.432
GSTO1	Childhood asthma (age<16)	3	Weighted median	1.00079	1.000394-1.001180	8.65e-05
GSTO1	Childhood asthma (age<16)	3	Weighted mode	1.0008	1.000392-1.001212	0.0617
LIRB4	Childhood asthma (age<16)	3	Inverse variance weighted	1.00198	1.000735-1.003220	0.0018
LIRB4	Childhood asthma (age<16)	3	MR Egger	1.00371	0.997232-1.010240	0.464
LIRB4	Childhood asthma (age<16)	3	Weighted median	1.00223	1.000745-1.003708	0.0032
LIRB4	Childhood asthma (age<16)	3	Weighted mode	1.00247	1.000489-1.004461	0.134
PIGF	Childhood asthma (age<16)	6	Inverse variance weighted	1.00055	1.000052-1.001042	0.0304
PIGF	Childhood asthma (age<16)	6	MR Egger	1.00045	0.999760-1.001147	0.269
PIGF	Childhood asthma (age<16)	6	Weighted median	1.00063	0.999978-1.001281	0.0582
PIGF	Childhood asthma (age<16)	6	Weighted mode	1.00065	0.999868-1.001438	0.164
IL-21	Childhood asthma (age<16)	4	Inverse variance weighted	0.998725	0.997659-0.999793	0.0193
IL-21	Childhood asthma (age<16)	4	MR Egger	0.998444	0.994457-1.002447	0.525
IL-21	Childhood asthma (age<16)	4	Weighted median	0.998413	0.997415-0.999413	0.00186
IL-21	Childhood asthma (age<16)	4	Weighted mode	0.99802	0.996455-0.999589	0.0898
MICB	Childhood asthma (age<16)	5	Inverse variance weighted	0.998387	0.997870-0.998905	1.04e-09
MICB	Childhood asthma (age<16)	5	MR Egger	0.998411	0.997475-0.999347	0.0448
MICB	Childhood asthma (age<16)	5	Weighted median	0.998388	0.997805-0.998971	6.06e-08
MICB	Childhood asthma (age<16)	5	Weighted mode	0.998283	0.997628-0.998939	0.00685
PDE4D	Childhood asthma (age<16)	4	Inverse variance weighted	0.997955	0.997187-0.998724	1.89e-07
PDE4D	Childhood asthma (age<16)	4	MR Egger	0.998079	0.996405-0.999755	0.154
PDE4D	Childhood asthma (age<16)	4	Weighted median	0.997994	0.997127-0.998862	5.96e-06
PDE4D	Childhood asthma (age<16)	4	Weighted mode	0.998025	0.997159-0.998891	0.0209
RGAP1	Childhood asthma (age<16)	3	Inverse variance weighted	0.998771	0.997549-0.999994	0.0489
RGAP1	Childhood asthma (age<16)	3	MR Egger	0.996711	0.991919-1.001526	0.408
RGAP1	Childhood asthma (age<16)	3	Weighted median	0.998709	0.997704-0.999715	0.0119
RGAP1	Childhood asthma (age<16)	3	Weighted mode	0.99864	0.997589-0.999692	0.127
TLR4:MD-2 complex	Childhood asthma (age<16)	4	Inverse variance weighted	0.999347	0.998730-0.999965	0.0383
TLR4:MD-2 complex	Childhood asthma (age<16)	4	MR Egger	0.999008	0.997902-1.000116	0.221
TLR4:MD-2 complex	Childhood asthma (age<16)	4	Weighted median	0.999278	0.998601-0.999955	0.0367
TLR4:MD-2 complex	Childhood asthma (age<16)	4	Weighted mode	0.999271	0.998489-1.000054	0.165
UBP25	Childhood asthma (age<16)	3	Inverse variance weighted	0.999303	0.998704-0.999902	0.0226
UBP25	Childhood asthma (age<16)	3	MR Egger	0.999437	0.998347-1.000527	0.496
UBP25	Childhood asthma (age<16)	3	Weighted median	0.999331	0.998703-0.999959	0.0367
UBP25	Childhood asthma (age<16)	3	Weighted mode	0.999333	0.998689-0.999977	0.18
CBR1	Childhood asthma (age<16)	3	Inverse variance weighted	0.998835	0.997973-0.999697	0.0081
CBR1	Childhood asthma (age<16)	3	MR Egger	0.998084	0.996748-0.999422	0.218
CBR1	Childhood asthma (age<16)	3	Weighted median	0.998686	0.997763-0.999610	0.0053
CBR1	Childhood asthma (age<16)	3	Weighted mode	0.998543	0.997588-0.999498	0.0961

## Sheet: Table S3
Table S3. MR results of risk factors versus childhood asthma outcomes
Exposure	Outcome	SNPs	Method	OR	95% CI	P-value
BMI	Childhood asthma (age<16)	440	Inverse variance weighted	1.00307	1.001947-1.004185	7.6e-08
BMI	Childhood asthma (age<16)	440	MR Egger	1.00067	0.997640-1.003706	0.666
BMI	Childhood asthma (age<16)	440	Weighted median	1.00372	1.002010-1.005437	1.99e-05
BMI	Childhood asthma (age<16)	440	Weighted mode	1.00487	0.999964-1.009799	0.0524
hayfever/allergic rhinitis	Childhood asthma (age<16)	32	Inverse variance weighted	1.01988	1.011692-1.028134	1.7e-06
hayfever/allergic rhinitis	Childhood asthma (age<16)	32	MR Egger	1.02646	0.998344-1.055376	0.0752
hayfever/allergic rhinitis	Childhood asthma (age<16)	32	Weighted median	1.02449	1.017035-1.031989	8.24e-11
hayfever/allergic rhinitis	Childhood asthma (age<16)	32	Weighted mode	1.02558	1.014421-1.036858	8.32e-05
eczema/dermatitis	Childhood asthma (age<16)	11	Inverse variance weighted	1.08606	1.048799-1.124649	3.57e-06
eczema/dermatitis	Childhood asthma (age<16)	11	MR Egger	1.03754	0.986806-1.090888	0.184
eczema/dermatitis	Childhood asthma (age<16)	11	Weighted median	1.06119	1.018061-1.106135	0.00502
eczema/dermatitis	Childhood asthma (age<16)	11	Weighted mode	1.04292	0.997752-1.090132	0.0925
Mood swings	Childhood asthma (age<16)	40	Inverse variance weighted	1.01317	1.005553-1.020844	0.000678
Mood swings	Childhood asthma (age<16)	40	MR Egger	1.02966	0.980905-1.080846	0.245
Mood swings	Childhood asthma (age<16)	40	Weighted median	1.0128	1.002271-1.023435	0.0171
Mood swings	Childhood asthma (age<16)	40	Weighted mode	1.01106	0.990241-1.032307	0.307

## Sheet: Table S4
Table S4. MR results of proteome and childhood asthma risk factors
id.exposure	Exposure	Outcome	SNPs	Method	OR	95% CI	P-value
prot-a-1051	Protein FAM3D	Body mass index (BMI)	3	Inverse variance weighted	1.00498	1.000455-1.009531	0.031
prot-a-1051	Protein FAM3D	Body mass index (BMI)	3	MR Egger	1.01702	0.991174-1.043547	0.421
prot-a-1051	Protein FAM3D	Body mass index (BMI)	3	Weighted median	1.00559	1.000591-1.010612	0.0284
prot-a-1051	Protein FAM3D	Body mass index (BMI)	3	Weighted mode	1.00672	1.000714-1.012753	0.159
prot-a-1074	Low affinity immunoglobulin gamma Fc region receptor II-a	Body mass index (BMI)	3	Inverse variance weighted	1.00439	1.001315-1.00747	0.00511
prot-a-1074	Low affinity immunoglobulin gamma Fc region receptor II-a	Body mass index (BMI)	3	MR Egger	1.00481	0.999196-1.010463	0.342
prot-a-1074	Low affinity immunoglobulin gamma Fc region receptor II-a	Body mass index (BMI)	3	Weighted median	1.00442	1.001371-1.007482	0.00447
prot-a-1074	Low affinity immunoglobulin gamma Fc region receptor II-a	Body mass index (BMI)	3	Weighted mode	1.00444	1.001178-1.007711	0.116
prot-a-1833	Mannosyl-oligosaccharide 1,2-alpha-mannosidase IB	Body mass index (BMI)	3	Inverse variance weighted	1.01793	1.005106-1.030918	0.00601
prot-a-1833	Mannosyl-oligosaccharide 1,2-alpha-mannosidase IB	Body mass index (BMI)	3	MR Egger	1.03416	0.991137-1.079046	0.365
prot-a-1833	Mannosyl-oligosaccharide 1,2-alpha-mannosidase IB	Body mass index (BMI)	3	Weighted median	1.02106	1.006635-1.03569	0.00409
prot-a-1833	Mannosyl-oligosaccharide 1,2-alpha-mannosidase IB	Body mass index (BMI)	3	Weighted mode	1.02122	1.004454-1.038259	0.131
prot-a-1902	MICOS complex subunit MIC10	Body mass index (BMI)	3	Inverse variance weighted	1.00374	1.00003-1.007454	0.0481
prot-a-1902	MICOS complex subunit MIC10	Body mass index (BMI)	3	MR Egger	1.00036	0.995031-1.005728	0.915
prot-a-1902	MICOS complex subunit MIC10	Body mass index (BMI)	3	Weighted median	1.00354	1.00019-1.00691	0.0383
prot-a-1902	MICOS complex subunit MIC10	Body mass index (BMI)	3	Weighted mode	1.00339	0.999914-1.006886	0.196
prot-a-2030	Protein kinase C-binding protein NELL1	Body mass index (BMI)	3	Inverse variance weighted	1.0162	1.002057-1.030541	0.0246
prot-a-2030	Protein kinase C-binding protein NELL1	Body mass index (BMI)	3	MR Egger	1.0255	1.008845-1.042421	0.204
prot-a-2030	Protein kinase C-binding protein NELL1	Body mass index (BMI)	3	Weighted median	1.01867	1.010529-1.026883	6.26e-06
prot-a-2030	Protein kinase C-binding protein NELL1	Body mass index (BMI)	3	Weighted mode	1.02061	1.012076-1.029211	0.0414
prot-a-2194	Protocadherin-10	Body mass index (BMI)	4	Inverse variance weighted	1.0042	1.000189-1.008219	0.0401
prot-a-2194	Protocadherin-10	Body mass index (BMI)	4	MR Egger	1.00002	0.993489-1.006601	0.995
prot-a-2194	Protocadherin-10	Body mass index (BMI)	4	Weighted median	1.00364	0.999481-1.007824	0.0863
prot-a-2194	Protocadherin-10	Body mass index (BMI)	4	Weighted mode	1.00353	0.999505-1.007565	0.184
prot-a-2337	Neutrophil-activating peptide 2	Body mass index (BMI)	3	Inverse variance weighted	1.02449	1.01075-1.038421	0.000445
prot-a-2337	Neutrophil-activating peptide 2	Body mass index (BMI)	3	MR Egger	1.07494	0.936102-1.234365	0.492
prot-a-2337	Neutrophil-activating peptide 2	Body mass index (BMI)	3	Weighted median	1.02353	1.005441-1.041948	0.0106
prot-a-2337	Neutrophil-activating peptide 2	Body mass index (BMI)	3	Weighted mode	1.01929	0.997091-1.041977	0.231
prot-a-2357	PR domain zinc finger protein 1	Body mass index (BMI)	3	Inverse variance weighted	1.0228	1.003014-1.042986	0.0237
prot-a-2357	PR domain zinc finger protein 1	Body mass index (BMI)	3	MR Egger	1.23147	1.139159-1.331253	0.12
prot-a-2357	PR domain zinc finger protein 1	Body mass index (BMI)	3	Weighted median	1.02602	1.017768-1.034334	4.48e-10
prot-a-2357	PR domain zinc finger protein 1	Body mass index (BMI)	3	Weighted mode	1.02989	1.022859-1.036969	0.0138
prot-a-2361	Prolargin	Body mass index (BMI)	3	Inverse variance weighted	1.00899	1.005001-1.013002	9.58e-06
prot-a-2361	Prolargin	Body mass index (BMI)	3	MR Egger	1.01077	1.00293-1.018671	0.226
prot-a-2361	Prolargin	Body mass index (BMI)	3	Weighted median	1.00903	1.004878-1.013198	1.92e-05
prot-a-2361	Prolargin	Body mass index (BMI)	3	Weighted mode	1.00927	1.005197-1.013364	0.0466
prot-a-2399	PH and SEC7 domain-containing protein 2	Body mass index (BMI)	4	Inverse variance weighted	1.0109	1.003678-1.018172	0.00304
prot-a-2399	PH and SEC7 domain-containing protein 2	Body mass index (BMI)	4	MR Egger	1.00116	0.983702-1.018929	0.909
prot-a-2399	PH and SEC7 domain-containing protein 2	Body mass index (BMI)	4	Weighted median	1.00987	1.002134-1.017664	0.0123
prot-a-2399	PH and SEC7 domain-containing protein 2	Body mass index (BMI)	4	Weighted mode	1.01001	1.001556-1.018535	0.103
prot-a-2486	DNA repair protein RAD51 homolog 4	Body mass index (BMI)	3	Inverse variance weighted	1.02244	1.011786-1.033208	3.29e-05
prot-a-2486	DNA repair protein RAD51 homolog 4	Body mass index (BMI)	3	MR Egger	1.02882	1.010964-1.046999	0.194
prot-a-2486	DNA repair protein RAD51 homolog 4	Body mass index (BMI)	3	Weighted median	1.02597	1.017568-1.034445	9.97e-10
prot-a-2486	DNA repair protein RAD51 homolog 4	Body mass index (BMI)	3	Weighted mode	1.02627	1.016842-1.035789	0.0314
prot-a-3093	Protein-tyrosine sulfotransferase 2	Body mass index (BMI)	4	Inverse variance weighted	1.02097	1.007555-1.034558	0.0021
prot-a-3093	Protein-tyrosine sulfotransferase 2	Body mass index (BMI)	4	MR Egger	1.00574	0.92441-1.094224	0.906
prot-a-3093	Protein-tyrosine sulfotransferase 2	Body mass index (BMI)	4	Weighted median	1.01912	1.00665-1.031745	0.00257
prot-a-3093	Protein-tyrosine sulfotransferase 2	Body mass index (BMI)	4	Weighted mode	1.01437	0.99602-1.033061	0.223
prot-a-3203	Vacuolar protein sorting-associated protein 29	Body mass index (BMI)	3	Inverse variance weighted	1.01168	1.007524-1.015845	3.16e-08
prot-a-3203	Vacuolar protein sorting-associated protein 29	Body mass index (BMI)	3	MR Egger	1.01359	1.00826-1.018944	0.125
prot-a-3203	Vacuolar protein sorting-associated protein 29	Body mass index (BMI)	3	Weighted median	1.01194	1.007796-1.016093	1.41e-08
prot-a-3203	Vacuolar protein sorting-associated protein 29	Body mass index (BMI)	3	Weighted mode	1.01204	1.007744-1.016345	0.0313
prot-a-3214	Vitronectin	Body mass index (BMI)	3	Inverse variance weighted	1.00424	1.00049-1.007999	0.0266
prot-a-3214	Vitronectin	Body mass index (BMI)	3	MR Egger	1.00045	0.993835-1.007115	0.915
prot-a-3214	Vitronectin	Body mass index (BMI)	3	Weighted median	1.00405	1.000119-1.008003	0.0434
prot-a-3214	Vitronectin	Body mass index (BMI)	3	Weighted mode	1.00389	1.000264-1.007528	0.17
prot-a-972	Endoplasmic reticulum aminopeptidase 2	Body mass index (BMI)	3	Inverse variance weighted	1.005	1.001407-1.008612	0.00635
prot-a-972	Endoplasmic reticulum aminopeptidase 2	Body mass index (BMI)	3	MR Egger	1.00531	0.993424-1.017337	0.543
prot-a-972	Endoplasmic reticulum aminopeptidase 2	Body mass index (BMI)	3	Weighted median	1.00504	1.0013-1.008793	0.00822
prot-a-972	Endoplasmic reticulum aminopeptidase 2	Body mass index (BMI)	3	Weighted mode	1.00507	1.001516-1.008636	0.107
prot-a-995	Protein eva-1 homolog C	Body mass index (BMI)	3	Inverse variance weighted	1.01309	1.001446-1.024868	0.0275
prot-a-995	Protein eva-1 homolog C	Body mass index (BMI)	3	MR Egger	1.0301	0.952123-1.114471	0.595
prot-a-995	Protein eva-1 homolog C	Body mass index (BMI)	3	Weighted median	1.0139	1.006555-1.021292	0.000198
prot-a-995	Protein eva-1 homolog C	Body mass index (BMI)	3	Weighted mode	1.01504	1.007267-1.02288	0.0626
prot-b-6	galectin 3	Body mass index (BMI)	5	Inverse variance weighted	1.01137	1.001141-1.021709	0.0293
prot-b-6	galectin 3	Body mass index (BMI)	5	MR Egger	1.0211	1.007531-1.034841	0.055
prot-b-6	galectin 3	Body mass index (BMI)	5	Weighted median	1.01443	1.006528-1.02239	0.000329
prot-b-6	galectin 3	Body mass index (BMI)	5	Weighted mode	1.01491	1.006069-1.023828	0.0295
prot-a-1126	Receptor-type tyrosine-protein kinase FLT3	Body mass index (BMI)	3	Inverse variance weighted	0.977952	0.964401-0.991694	0.00174
prot-a-1126	Receptor-type tyrosine-protein kinase FLT3	Body mass index (BMI)	3	MR Egger	0.994411	0.962416-1.027469	0.794
prot-a-1126	Receptor-type tyrosine-protein kinase FLT3	Body mass index (BMI)	3	Weighted median	0.974352	0.957897-0.991089	0.00279
prot-a-1126	Receptor-type tyrosine-protein kinase FLT3	Body mass index (BMI)	3	Weighted mode	0.971536	0.949129-0.994472	0.136
prot-a-1129	Vascular endothelial growth factor receptor 3	Body mass index (BMI)	4	Inverse variance weighted	0.993616	0.989201-0.99805	0.00482
prot-a-1129	Vascular endothelial growth factor receptor 3	Body mass index (BMI)	4	MR Egger	0.99236	0.980654-1.004206	0.333
prot-a-1129	Vascular endothelial growth factor receptor 3	Body mass index (BMI)	4	Weighted median	0.992839	0.988185-0.997514	0.00271
prot-a-1129	Vascular endothelial growth factor receptor 3	Body mass index (BMI)	4	Weighted mode	0.993177	0.98835-0.998028	0.0705
prot-a-1506	Interleukin-21	Body mass index (BMI)	4	Inverse variance weighted	0.985764	0.972965-0.998731	0.0315
prot-a-1506	Interleukin-21	Body mass index (BMI)	4	MR Egger	0.969409	0.929606-1.010917	0.284
prot-a-1506	Interleukin-21	Body mass index (BMI)	4	Weighted median	0.985615	0.973741-0.997633	0.0191
prot-a-1506	Interleukin-21	Body mass index (BMI)	4	Weighted mode	0.981122	0.96123-1.001427	0.166
prot-a-1586	Inter-alpha-trypsin inhibitor heavy chain H1	Body mass index (BMI)	3	Inverse variance weighted	0.984554	0.979309-0.989828	1.12e-08
prot-a-1586	Inter-alpha-trypsin inhibitor heavy chain H1	Body mass index (BMI)	3	MR Egger	0.977557	0.962176-0.993183	0.218
prot-a-1586	Inter-alpha-trypsin inhibitor heavy chain H1	Body mass index (BMI)	3	Weighted median	0.984404	0.978815-0.990026	6.29e-08
prot-a-1586	Inter-alpha-trypsin inhibitor heavy chain H1	Body mass index (BMI)	3	Weighted mode	0.983194	0.97698-0.989448	0.0346
prot-a-1879	Protein MENT	Body mass index (BMI)	3	Inverse variance weighted	0.971257	0.961157-0.981463	4.54e-08
prot-a-1879	Protein MENT	Body mass index (BMI)	3	MR Egger	0.963636	0.934587-0.993588	0.254
prot-a-1879	Protein MENT	Body mass index (BMI)	3	Weighted median	0.968841	0.957091-0.980736	3.68e-07
prot-a-1879	Protein MENT	Body mass index (BMI)	3	Weighted mode	0.968643	0.955757-0.981702	0.043
prot-a-1898	MHC class I polypeptide-related sequence B	Body mass index (BMI)	3	Inverse variance weighted	0.982709	0.96885-0.996766	0.0161
prot-a-1898	MHC class I polypeptide-related sequence B	Body mass index (BMI)	3	MR Egger	0.995958	0.983793-1.008274	0.635
prot-a-1898	MHC class I polypeptide-related sequence B	Body mass index (BMI)	3	Weighted median	0.984467	0.97683-0.992163	8.13e-05
prot-a-1898	MHC class I polypeptide-related sequence B	Body mass index (BMI)	3	Weighted mode	0.985343	0.97759-0.993158	0.0671
prot-a-2172	Peptidyl-glycine alpha-amidating monooxygenase	Body mass index (BMI)	6	Inverse variance weighted	0.982945	0.976672-0.989258	1.39e-07
prot-a-2172	Peptidyl-glycine alpha-amidating monooxygenase	Body mass index (BMI)	6	MR Egger	0.98768	0.973086-1.002492	0.178
prot-a-2172	Peptidyl-glycine alpha-amidating monooxygenase	Body mass index (BMI)	6	Weighted median	0.983611	0.976199-0.99108	1.86e-05
prot-a-2172	Peptidyl-glycine alpha-amidating monooxygenase	Body mass index (BMI)	6	Weighted mode	0.985237	0.976246-0.994311	0.0245
prot-a-2221	cAMP-specific 3',5'-cyclic phosphodiesterase 4D	Body mass index (BMI)	3	Inverse variance weighted	0.966876	0.954629-0.97928	2.23e-07
prot-a-2221	cAMP-specific 3',5'-cyclic phosphodiesterase 4D	Body mass index (BMI)	3	MR Egger	0.980181	0.95797-1.002906	0.337
prot-a-2221	cAMP-specific 3',5'-cyclic phosphodiesterase 4D	Body mass index (BMI)	3	Weighted median	0.967234	0.95696-0.977619	9.68e-10
prot-a-2221	cAMP-specific 3',5'-cyclic phosphodiesterase 4D	Body mass index (BMI)	3	Weighted mode	0.967548	0.957325-0.977879	0.0259
prot-a-2398	PH and SEC7 domain-containing protein 1	Body mass index (BMI)	3	Inverse variance weighted	0.970509	0.951241-0.990168	0.00344
prot-a-2398	PH and SEC7 domain-containing protein 1	Body mass index (BMI)	3	MR Egger	0.925608	0.904883-0.946808	0.0944
prot-a-2398	PH and SEC7 domain-containing protein 1	Body mass index (BMI)	3	Weighted median	0.974463	0.965161-0.983854	1.25e-07
prot-a-2398	PH and SEC7 domain-containing protein 1	Body mass index (BMI)	3	Weighted mode	0.960513	0.951425-0.969689	0.0142
prot-a-2731	Sialic acid-binding Ig-like lectin 9	Body mass index (BMI)	3	Inverse variance weighted	0.994439	0.991313-0.997575	0.000519
prot-a-2731	Sialic acid-binding Ig-like lectin 9	Body mass index (BMI)	3	MR Egger	0.997093	0.988218-1.006047	0.638
prot-a-2731	Sialic acid-binding Ig-like lectin 9	Body mass index (BMI)	3	Weighted median	0.994464	0.991257-0.997682	0.000756
prot-a-2731	Sialic acid-binding Ig-like lectin 9	Body mass index (BMI)	3	Weighted mode	0.994597	0.991483-0.997721	0.0773
prot-a-2920	Protachykinin-1	Body mass index (BMI)	4	Inverse variance weighted	0.984992	0.974025-0.996083	0.00812
prot-a-2920	Protachykinin-1	Body mass index (BMI)	4	MR Egger	0.996791	0.96431-1.030367	0.867
prot-a-2920	Protachykinin-1	Body mass index (BMI)	4	Weighted median	0.98614	0.97287-0.999591	0.0435
prot-a-2920	Protachykinin-1	Body mass index (BMI)	4	Weighted mode	0.986689	0.971132-1.002495	0.197
prot-a-316	Protein CEI	Body mass index (BMI)	3	Inverse variance weighted	0.960593	0.95153-0.969743	9.38e-17
prot-a-316	Protein CEI	Body mass index (BMI)	3	MR Egger	0.987152	0.925016-1.053461	0.763
prot-a-316	Protein CEI	Body mass index (BMI)	3	Weighted median	0.961912	0.950684-0.973272	9.02e-11
prot-a-316	Protein CEI	Body mass index (BMI)	3	Weighted mode	0.965148	0.951196-0.979305	0.0412
prot-a-322	Complement component C8	Body mass index (BMI)	3	Inverse variance weighted	0.982586	0.967327-0.998087	0.0278
prot-a-322	Complement component C8	Body mass index (BMI)	3	MR Egger	0.999888	0.972643-1.027896	0.995
prot-a-322	Complement component C8	Body mass index (BMI)	3	Weighted median	0.987098	0.969377-1.005143	0.16
prot-a-322	Complement component C8	Body mass index (BMI)	3	Weighted mode	0.989959	0.967748-1.012681	0.475
prot-a-3254	Tyrosine-protein kinase ZAP-70	Body mass index (BMI)	3	Inverse variance weighted	0.980394	0.965759-0.995251	0.00987
prot-a-3254	Tyrosine-protein kinase ZAP-70	Body mass index (BMI)	3	MR Egger	0.997219	0.971972-1.023122	0.866
prot-a-3254	Tyrosine-protein kinase ZAP-70	Body mass index (BMI)	3	Weighted median	0.980992	0.965662-0.996566	0.0169
prot-a-3254	Tyrosine-protein kinase ZAP-70	Body mass index (BMI)	3	Weighted mode	0.987921	0.972128-1.003971	0.277
prot-a-335	Voltage-dependent calcium channel subunit alpha-2/delta-3	Body mass index (BMI)	3	Inverse variance weighted	0.984582	0.972237-0.997084	0.0158
prot-a-335	Voltage-dependent calcium channel subunit alpha-2/delta-3	Body mass index (BMI)	3	MR Egger	0.997363	0.966275-1.029452	0.897
prot-a-335	Voltage-dependent calcium channel subunit alpha-2/delta-3	Body mass index (BMI)	3	Weighted median	0.983997	0.969278-0.99894	0.0359
prot-a-335	Voltage-dependent calcium channel subunit alpha-2/delta-3	Body mass index (BMI)	3	Weighted mode	0.982423	0.965006-1.000155	0.191
prot-a-500	Corneodesmosin	Body mass index (BMI)	4	Inverse variance weighted	0.988856	0.979945-0.997849	0.0153
prot-a-500	Corneodesmosin	Body mass index (BMI)	4	MR Egger	0.980369	0.950085-1.011618	0.341
prot-a-500	Corneodesmosin	Body mass index (BMI)	4	Weighted median	0.989421	0.978535-1.000429	0.0596
prot-a-500	Corneodesmosin	Body mass index (BMI)	4	Weighted mode	0.988936	0.976247-1.00179	0.19
prot-a-54	Advanced glycosylation end product-specific receptor, soluble	Body mass index (BMI)	5	Inverse variance weighted	0.980712	0.963264-0.998477	0.0335
prot-a-54	Advanced glycosylation end product-specific receptor, soluble	Body mass index (BMI)	5	MR Egger	0.970548	0.919429-1.02451	0.358
prot-a-54	Advanced glycosylation end product-specific receptor, soluble	Body mass index (BMI)	5	Weighted median	0.97888	0.968489-0.989382	8.83e-05
prot-a-54	Advanced glycosylation end product-specific receptor, soluble	Body mass index (BMI)	5	Weighted mode	0.979543	0.968186-0.991034	0.0255
prot-a-612	Cytochrome c oxidase assembly factor 3 homolog, mitochondrial	Body mass index (BMI)	3	Inverse variance weighted	0.982025	0.967926-0.996328	0.0139
prot-a-612	Cytochrome c oxidase assembly factor 3 homolog, mitochondrial	Body mass index (BMI)	3	MR Egger	0.99391	0.960179-1.028825	0.787
prot-a-612	Cytochrome c oxidase assembly factor 3 homolog, mitochondrial	Body mass index (BMI)	3	Weighted median	0.988096	0.969771-1.006768	0.21
prot-a-612	Cytochrome c oxidase assembly factor 3 homolog, mitochondrial	Body mass index (BMI)	3	Weighted mode	0.988402	0.967785-1.009458	0.391
prot-a-657	Cysteine-rich with EGF-like domain protein 1	Body mass index (BMI)	4	Inverse variance weighted	0.991591	0.9877-0.995498	2.57e-05
prot-a-657	Cysteine-rich with EGF-like domain protein 1	Body mass index (BMI)	4	MR Egger	0.990253	0.975268-1.005468	0.335
prot-a-657	Cysteine-rich with EGF-like domain protein 1	Body mass index (BMI)	4	Weighted median	0.991502	0.987534-0.995486	3.03e-05
prot-a-657	Cysteine-rich with EGF-like domain protein 1	Body mass index (BMI)	4	Weighted mode	0.991423	0.987121-0.995743	0.0303
prot-a-710	Cardiotrophin-1	Body mass index (BMI)	3	Inverse variance weighted	0.974118	0.956421-0.992143	0.00506
prot-a-710	Cardiotrophin-1	Body mass index (BMI)	3	MR Egger	0.923678	0.704601-1.210871	0.668
prot-a-710	Cardiotrophin-1	Body mass index (BMI)	3	Weighted median	0.974059	0.967589-0.980571	1.07e-14
prot-a-710	Cardiotrophin-1	Body mass index (BMI)	3	Weighted mode	0.968765	0.961329-0.976257	0.015
prot-a-953	Ectonucleoside triphosphate diphosphohydrolase 5	Body mass index (BMI)	4	Inverse variance weighted	0.985655	0.972232-0.999264	0.0389
prot-a-953	Ectonucleoside triphosphate diphosphohydrolase 5	Body mass index (BMI)	4	MR Egger	0.990142	0.968016-1.012774	0.481
prot-a-953	Ectonucleoside triphosphate diphosphohydrolase 5	Body mass index (BMI)	4	Weighted median	0.989215	0.980691-0.997814	0.0141
prot-a-953	Ectonucleoside triphosphate diphosphohydrolase 5	Body mass index (BMI)	4	Weighted mode	0.990013	0.981334-0.998769	0.112
prot-a-971	Endoplasmic reticulum aminopeptidase 1	Body mass index (BMI)	4	Inverse variance weighted	0.991471	0.987061-0.995901	0.000166
prot-a-971	Endoplasmic reticulum aminopeptidase 1	Body mass index (BMI)	4	MR Egger	0.992348	0.973292-1.011778	0.519
prot-a-971	Endoplasmic reticulum aminopeptidase 1	Body mass index (BMI)	4	Weighted median	0.991706	0.987137-0.996297	0.000409
prot-a-971	Endoplasmic reticulum aminopeptidase 1	Body mass index (BMI)	4	Weighted mode	0.99216	0.987093-0.997253	0.0571
prot-a-989	S-formylglutathione hydrolase	Body mass index (BMI)	3	Inverse variance weighted	0.99154	0.984109-0.999029	0.0269
prot-a-989	S-formylglutathione hydrolase	Body mass index (BMI)	3	MR Egger	0.991805	0.979407-1.004361	0.422
prot-a-989	S-formylglutathione hydrolase	Body mass index (BMI)	3	Weighted median	0.99151	0.983525-0.999559	0.0387
prot-a-989	S-formylglutathione hydrolase	Body mass index (BMI)	3	Weighted mode	0.991422	0.982708-1.000213	0.196
prot-a-10	Histo-blood group ABO system transferase	hayfever/allergic rhinitis	3	Inverse variance weighted	1.00354	1.000774-1.006324	0.0121
prot-a-10	Histo-blood group ABO system transferase	hayfever/allergic rhinitis	3	MR Egger	1.00144	0.996215-1.006703	0.684
prot-a-10	Histo-blood group ABO system transferase	hayfever/allergic rhinitis	3	Weighted median	1.00346	1.00076-1.006164	0.012
prot-a-10	Histo-blood group ABO system transferase	hayfever/allergic rhinitis	3	Weighted mode	1.00325	1.000349-1.006155	0.159
prot-a-1051	Protein FAM3D	hayfever/allergic rhinitis	3	Inverse variance weighted	1.00536	1.000818-1.009927	0.0207
prot-a-1051	Protein FAM3D	hayfever/allergic rhinitis	3	MR Egger	1.02026	0.997227-1.043834	0.335
prot-a-1051	Protein FAM3D	hayfever/allergic rhinitis	3	Weighted median	1.00605	1.001771-1.010355	0.00555
prot-a-1051	Protein FAM3D	hayfever/allergic rhinitis	3	Weighted mode	1.00649	1.001732-1.011263	0.116
prot-a-1154	Alpha-(1,6)-fucosyltransferase	hayfever/allergic rhinitis	3	Inverse variance weighted	1.0041	1.000162-1.00806	0.0413
prot-a-1154	Alpha-(1,6)-fucosyltransferase	hayfever/allergic rhinitis	3	MR Egger	1.00633	1.00044-1.012254	0.282
prot-a-1154	Alpha-(1,6)-fucosyltransferase	hayfever/allergic rhinitis	3	Weighted median	1.00438	1.000348-1.008418	0.0332
prot-a-1154	Alpha-(1,6)-fucosyltransferase	hayfever/allergic rhinitis	3	Weighted mode	1.00452	1.000434-1.008612	0.162
prot-a-1276	Glutamate receptor ionotropic, delta-2	hayfever/allergic rhinitis	3	Inverse variance weighted	1.01389	1.003593-1.024297	0.00808
prot-a-1276	Glutamate receptor ionotropic, delta-2	hayfever/allergic rhinitis	3	MR Egger	1.01853	0.993531-1.044151	0.385
prot-a-1276	Glutamate receptor ionotropic, delta-2	hayfever/allergic rhinitis	3	Weighted median	1.01424	1.002838-1.025769	0.0142
prot-a-1276	Glutamate receptor ionotropic, delta-2	hayfever/allergic rhinitis	3	Weighted mode	1.0163	1.003044-1.029739	0.137
prot-a-2333	Periostin	hayfever/allergic rhinitis	3	Inverse variance weighted	1.01786	1.004607-1.031289	0.00811
prot-a-2333	Periostin	hayfever/allergic rhinitis	3	MR Egger	1.01861	0.98395-1.054498	0.486
prot-a-2333	Periostin	hayfever/allergic rhinitis	3	Weighted median	1.02107	1.005147-1.037251	0.00932
prot-a-2333	Periostin	hayfever/allergic rhinitis	3	Weighted mode	1.02147	1.002987-1.040302	0.15
prot-a-2875	Stromal interaction molecule 1	hayfever/allergic rhinitis	3	Inverse variance weighted	1.01246	1.00082-1.024238	0.0358
prot-a-2875	Stromal interaction molecule 1	hayfever/allergic rhinitis	3	MR Egger	1.00404	0.964391-1.045316	0.877
prot-a-2875	Stromal interaction molecule 1	hayfever/allergic rhinitis	3	Weighted median	1.01202	0.997909-1.026328	0.0954
prot-a-2875	Stromal interaction molecule 1	hayfever/allergic rhinitis	3	Weighted mode	1.01	0.992947-1.027343	0.371
prot-a-3093	Protein-tyrosine sulfotransferase 2	hayfever/allergic rhinitis	4	Inverse variance weighted	1.01323	1.000363-1.026255	0.0438
prot-a-3093	Protein-tyrosine sulfotransferase 2	hayfever/allergic rhinitis	4	MR Egger	1.01682	0.935044-1.105741	0.734
prot-a-3093	Protein-tyrosine sulfotransferase 2	hayfever/allergic rhinitis	4	Weighted median	1.00977	0.999262-1.02038	0.0685
prot-a-3093	Protein-tyrosine sulfotransferase 2	hayfever/allergic rhinitis	4	Weighted mode	1.00611	0.988874-1.02364	0.539
prot-a-315	Complement C4	hayfever/allergic rhinitis	4	Inverse variance weighted	1.0167	1.004215-1.029339	0.00861
prot-a-315	Complement C4	hayfever/allergic rhinitis	4	MR Egger	1.00543	0.960931-1.051999	0.836
prot-a-315	Complement C4	hayfever/allergic rhinitis	4	Weighted median	1.02019	1.011518-1.02894	4.46e-06
prot-a-315	Complement C4	hayfever/allergic rhinitis	4	Weighted mode	1.02185	1.013623-1.030151	0.0135
prot-a-444	ADP-ribosyl cyclase/cyclic ADP-ribose hydrolase 1	hayfever/allergic rhinitis	3	Inverse variance weighted	1.01837	1.002708-1.034282	0.0213
prot-a-444	ADP-ribosyl cyclase/cyclic ADP-ribose hydrolase 1	hayfever/allergic rhinitis	3	MR Egger	1.04872	1.011301-1.087522	0.237
prot-a-444	ADP-ribosyl cyclase/cyclic ADP-ribose hydrolase 1	hayfever/allergic rhinitis	3	Weighted median	1.01643	0.998414-1.034778	0.0741
prot-a-444	ADP-ribosyl cyclase/cyclic ADP-ribose hydrolase 1	hayfever/allergic rhinitis	3	Weighted mode	1.01448	0.992324-1.037121	0.33
prot-a-656	Protein CREG1	hayfever/allergic rhinitis	3	Inverse variance weighted	1.01129	1.002996-1.019654	0.00754
prot-a-656	Protein CREG1	hayfever/allergic rhinitis	3	MR Egger	1.01554	0.967251-1.066245	0.646
prot-a-656	Protein CREG1	hayfever/allergic rhinitis	3	Weighted median	1.0103	1.001186-1.019497	0.0267
prot-a-656	Protein CREG1	hayfever/allergic rhinitis	3	Weighted mode	1.00789	0.997439-1.018444	0.278
prot-a-1204	GDNF family receptor alpha-like	hayfever/allergic rhinitis	3	Inverse variance weighted	0.984578	0.972267-0.997044	0.0155
prot-a-1204	GDNF family receptor alpha-like	hayfever/allergic rhinitis	3	MR Egger	0.99038	0.929161-1.055631	0.816
prot-a-1204	GDNF family receptor alpha-like	hayfever/allergic rhinitis	3	Weighted median	0.990859	0.976012-1.005933	0.233
prot-a-1204	GDNF family receptor alpha-like	hayfever/allergic rhinitis	3	Weighted mode	0.991379	0.973012-1.010091	0.46
prot-a-2667	P-selectin	hayfever/allergic rhinitis	6	Inverse variance weighted	0.992839	0.985958-0.999769	0.0428
prot-a-2667	P-selectin	hayfever/allergic rhinitis	6	MR Egger	0.991778	0.977108-1.006669	0.339
prot-a-2667	P-selectin	hayfever/allergic rhinitis	6	Weighted median	0.993239	0.986712-0.99981	0.0437
prot-a-2667	P-selectin	hayfever/allergic rhinitis	6	Weighted mode	0.997566	0.990117-1.005072	0.552
prot-a-2940	Teratocarcinoma-derived growth factor 1	hayfever/allergic rhinitis	3	Inverse variance weighted	0.996666	0.99368-0.99966	0.0291
prot-a-2940	Teratocarcinoma-derived growth factor 1	hayfever/allergic rhinitis	3	MR Egger	0.995045	0.990166-0.999947	0.298
prot-a-2940	Teratocarcinoma-derived growth factor 1	hayfever/allergic rhinitis	3	Weighted median	0.996586	0.993478-0.999704	0.0319
prot-a-2940	Teratocarcinoma-derived growth factor 1	hayfever/allergic rhinitis	3	Weighted mode	0.9964	0.993357-0.999453	0.147
prot-b-38	interleukin 1 receptor like 1	hayfever/allergic rhinitis	3	Inverse variance weighted	0.976195	0.970684-0.981737	7.38e-17
prot-b-38	interleukin 1 receptor like 1	hayfever/allergic rhinitis	3	MR Egger	0.971679	0.954375-0.989296	0.197
prot-b-38	interleukin 1 receptor like 1	hayfever/allergic rhinitis	3	Weighted median	0.975813	0.969923-0.981739	2.26e-15
prot-b-38	interleukin 1 receptor like 1	hayfever/allergic rhinitis	3	Weighted mode	0.975777	0.969682-0.981911	0.0166
prot-a-1445	Cation-independent mannose-6-phosphate receptor	eczema/dermatitis	6	Inverse variance weighted	1.0014	1.000337-1.002458	0.0098
prot-a-1445	Cation-independent mannose-6-phosphate receptor	eczema/dermatitis	6	MR Egger	1.0018	0.999848-1.003761	0.145
prot-a-1445	Cation-independent mannose-6-phosphate receptor	eczema/dermatitis	6	Weighted median	1.00139	1.000217-1.002558	0.0202
prot-a-1445	Cation-independent mannose-6-phosphate receptor	eczema/dermatitis	6	Weighted mode	1.00141	1.000225-1.00259	0.0669
prot-a-1502	Interleukin-1 receptor-like 1	eczema/dermatitis	5	Inverse variance weighted	1.00117	1.000285-1.002065	0.00968
prot-a-1502	Interleukin-1 receptor-like 1	eczema/dermatitis	5	MR Egger	1.00184	1.000312-1.003364	0.0992
prot-a-1502	Interleukin-1 receptor-like 1	eczema/dermatitis	5	Weighted median	1.0013	1.000473-1.002137	0.00209
prot-a-1502	Interleukin-1 receptor-like 1	eczema/dermatitis	5	Weighted mode	1.00147	1.000579-1.002367	0.0319
prot-a-2194	Protocadherin-10	eczema/dermatitis	4	Inverse variance weighted	1.00108	1.000297-1.001868	0.00689
prot-a-2194	Protocadherin-10	eczema/dermatitis	4	MR Egger	1.00096	0.99967-1.002241	0.283
prot-a-2194	Protocadherin-10	eczema/dermatitis	4	Weighted median	1.00104	1.000248-1.001831	0.01
prot-a-2194	Protocadherin-10	eczema/dermatitis	4	Weighted mode	1.00102	1.000225-1.001818	0.0866
prot-a-2309	Plexin-C1	eczema/dermatitis	5	Inverse variance weighted	1.00149	1.000349-1.00263	0.0105
prot-a-2309	Plexin-C1	eczema/dermatitis	5	MR Egger	1.00131	0.999118-1.003513	0.326
prot-a-2309	Plexin-C1	eczema/dermatitis	5	Weighted median	1.00142	1.000207-1.00264	0.0218
prot-a-2309	Plexin-C1	eczema/dermatitis	5	Weighted mode	1.00138	0.999983-1.002787	0.125
prot-a-2927	Tapasin-related protein	eczema/dermatitis	3	Inverse variance weighted	1.00076	1.000034-1.00149	0.0403
prot-a-2927	Tapasin-related protein	eczema/dermatitis	3	MR Egger	1.00025	0.99913-1.001368	0.739
prot-a-2927	Tapasin-related protein	eczema/dermatitis	3	Weighted median	1.00072	1.000009-1.001434	0.0472
prot-a-2927	Tapasin-related protein	eczema/dermatitis	3	Weighted mode	1.00069	1.00001-1.001365	0.185
prot-a-305	Complement C1q tumor necrosis factor-related protein 5	eczema/dermatitis	4	Inverse variance weighted	1.00365	1.000439-1.006872	0.0258
prot-a-305	Complement C1q tumor necrosis factor-related protein 5	eczema/dermatitis	4	MR Egger	1.00007	0.980533-1.019996	0.995
prot-a-305	Complement C1q tumor necrosis factor-related protein 5	eczema/dermatitis	4	Weighted median	1.00287	1.000444-1.005303	0.0204
prot-a-305	Complement C1q tumor necrosis factor-related protein 5	eczema/dermatitis	4	Weighted mode	1.00154	0.997825-1.005261	0.477
prot-c-5229_90_3	IMDH1	eczema/dermatitis	3	Inverse variance weighted	1.00113	1.000019-1.002235	0.0461
prot-c-5229_90_3	IMDH1	eczema/dermatitis	3	MR Egger	1.00078	0.99777-1.003799	0.701
prot-c-5229_90_3	IMDH1	eczema/dermatitis	3	Weighted median	1.00104	0.999835-1.002253	0.0906
prot-c-5229_90_3	IMDH1	eczema/dermatitis	3	Weighted mode	1.00093	0.999608-1.002247	0.302
prot-a-1906	Promotilin	eczema/dermatitis	3	Inverse variance weighted	0.997627	0.995987-0.99927	0.00465
prot-a-1906	Promotilin	eczema/dermatitis	3	MR Egger	0.99735	0.991628-1.003106	0.532
prot-a-1906	Promotilin	eczema/dermatitis	3	Weighted median	0.997465	0.995949-0.998983	0.00107
prot-a-1906	Promotilin	eczema/dermatitis	3	Weighted mode	0.997305	0.99559-0.999022	0.0915
prot-a-2308	Plexin-B2	eczema/dermatitis	3	Inverse variance weighted	0.998555	0.997196-0.999917	0.0376
prot-a-2308	Plexin-B2	eczema/dermatitis	3	MR Egger	0.998166	0.995158-1.001183	0.444
prot-a-2308	Plexin-B2	eczema/dermatitis	3	Weighted median	0.998563	0.997177-0.99995	0.0423
prot-a-2308	Plexin-B2	eczema/dermatitis	3	Weighted mode	0.99856	0.997015-1.000108	0.21
prot-a-2481	Rac GTPase-activating protein 1	eczema/dermatitis	3	Inverse variance weighted	0.996272	0.994177-0.99837	0.000504
prot-a-2481	Rac GTPase-activating protein 1	eczema/dermatitis	3	MR Egger	0.998556	0.990821-1.006352	0.778
prot-a-2481	Rac GTPase-activating protein 1	eczema/dermatitis	3	Weighted median	0.996224	0.993986-0.998467	0.000978
prot-a-2481	Rac GTPase-activating protein 1	eczema/dermatitis	3	Weighted mode	0.996278	0.993998-0.998563	0.0858
prot-a-54	Advanced glycosylation end product-specific receptor, soluble	eczema/dermatitis	5	Inverse variance weighted	0.996999	0.994029-0.999977	0.0483
prot-a-54	Advanced glycosylation end product-specific receptor, soluble	eczema/dermatitis	5	MR Egger	0.992	0.985247-0.998799	0.105
prot-a-54	Advanced glycosylation end product-specific receptor, soluble	eczema/dermatitis	5	Weighted median	0.99579	0.993653-0.997932	0.000119
prot-a-54	Advanced glycosylation end product-specific receptor, soluble	eczema/dermatitis	5	Weighted mode	0.995418	0.993248-0.997593	0.0146
prot-a-1045	Pseudokinase FAM20A	Mood swings	4	Inverse variance weighted	1.00782	1.000576-1.01511	0.0343
prot-a-1045	Pseudokinase FAM20A	Mood swings	4	MR Egger	1.01722	0.998545-1.036248	0.213
prot-a-1045	Pseudokinase FAM20A	Mood swings	4	Weighted median	1.0052	0.996158-1.014323	0.261
prot-a-1045	Pseudokinase FAM20A	Mood swings	4	Weighted mode	1.00457	0.993563-1.015709	0.476
prot-a-1586	Inter-alpha-trypsin inhibitor heavy chain H1	Mood swings	3	Inverse variance weighted	1.00399	1.000662-1.00733	0.0187
prot-a-1586	Inter-alpha-trypsin inhibitor heavy chain H1	Mood swings	3	MR Egger	1.00772	0.997842-1.017695	0.369
prot-a-1586	Inter-alpha-trypsin inhibitor heavy chain H1	Mood swings	3	Weighted median	1.00422	1.000752-1.007701	0.0171
prot-a-1586	Inter-alpha-trypsin inhibitor heavy chain H1	Mood swings	3	Weighted mode	1.00456	1.000662-1.008478	0.149
prot-a-1639	DNA/RNA-binding protein KIN17	Mood swings	3	Inverse variance weighted	1.00802	1.001662-1.01441	0.0133
prot-a-1639	DNA/RNA-binding protein KIN17	Mood swings	3	MR Egger	1.02282	1.000865-1.045257	0.29
prot-a-1639	DNA/RNA-binding protein KIN17	Mood swings	3	Weighted median	1.00796	1.000284-1.0157	0.0421
prot-a-1639	DNA/RNA-binding protein KIN17	Mood swings	3	Weighted mode	1.00815	0.998746-1.017643	0.232
prot-a-2269	Phosphatidylinositol 4-phosphate 3-kinase C2 domain-containing subunit alpha	Mood swings	3	Inverse variance weighted	1.01003	1.000955-1.019194	0.0302
prot-a-2269	Phosphatidylinositol 4-phosphate 3-kinase C2 domain-containing subunit alpha	Mood swings	3	MR Egger	1.00224	0.976556-1.028609	0.893
prot-a-2269	Phosphatidylinositol 4-phosphate 3-kinase C2 domain-containing subunit alpha	Mood swings	3	Weighted median	1.00728	0.99646-1.018225	0.188
prot-a-2269	Phosphatidylinositol 4-phosphate 3-kinase C2 domain-containing subunit alpha	Mood swings	3	Weighted mode	1.00601	0.992727-1.019463	0.47
prot-a-2357	PR domain zinc finger protein 1	Mood swings	3	Inverse variance weighted	1.00795	1.002737-1.01319	0.00276
prot-a-2357	PR domain zinc finger protein 1	Mood swings	3	MR Egger	1.048	0.984843-1.115212	0.379
prot-a-2357	PR domain zinc finger protein 1	Mood swings	3	Weighted median	1.00834	1.004449-1.012247	2.55e-05
prot-a-2357	PR domain zinc finger protein 1	Mood swings	3	Weighted mode	1.00878	1.004652-1.012925	0.0528
prot-a-2398	PH and SEC7 domain-containing protein 1	Mood swings	3	Inverse variance weighted	1.00632	1.002229-1.01043	0.00244
prot-a-2398	PH and SEC7 domain-containing protein 1	Mood swings	3	MR Egger	1.00808	0.994088-1.022259	0.462
prot-a-2398	PH and SEC7 domain-containing protein 1	Mood swings	3	Weighted median	1.00632	1.001941-1.010708	0.00462
prot-a-2398	PH and SEC7 domain-containing protein 1	Mood swings	3	Weighted mode	1.00671	1.001937-1.011505	0.11
prot-a-2685	Septin-10	Mood swings	3	Inverse variance weighted	1.00582	1.000758-1.010906	0.0242
prot-a-2685	Septin-10	Mood swings	3	MR Egger	1.00313	0.992965-1.013406	0.655
prot-a-2685	Septin-10	Mood swings	3	Weighted median	1.00753	1.00177-1.013318	0.0103
prot-a-2685	Septin-10	Mood swings	3	Weighted mode	1.00826	1.001208-1.015354	0.148
prot-a-2959	Transferrin receptor protein 1	Mood swings	4	Inverse variance weighted	1.01492	1.007418-1.02247	9.1e-05
prot-a-2959	Transferrin receptor protein 1	Mood swings	4	MR Egger	1.0192	0.984553-1.055061	0.394
prot-a-2959	Transferrin receptor protein 1	Mood swings	4	Weighted median	1.01426	1.004934-1.023671	0.00266
prot-a-2959	Transferrin receptor protein 1	Mood swings	4	Weighted mode	1.01369	1.003103-1.024384	0.0848
prot-a-3203	Vacuolar protein sorting-associated protein 29	Mood swings	3	Inverse variance weighted	1.00394	1.00102-1.006861	0.00813
prot-a-3203	Vacuolar protein sorting-associated protein 29	Mood swings	3	MR Egger	1.00225	0.999001-1.005512	0.404
prot-a-3203	Vacuolar protein sorting-associated protein 29	Mood swings	3	Weighted median	1.00373	1.001066-1.006396	0.00602
prot-a-3203	Vacuolar protein sorting-associated protein 29	Mood swings	3	Weighted mode	1.00357	1.000892-1.006248	0.12
prot-a-543	Chitotriosidase-1	Mood swings	3	Inverse variance weighted	1.0036	1.00095-1.006263	0.00774
prot-a-543	Chitotriosidase-1	Mood swings	3	MR Egger	1.00362	0.999793-1.007453	0.315
prot-a-543	Chitotriosidase-1	Mood swings	3	Weighted median	1.00363	1.001028-1.006244	0.00624
prot-a-543	Chitotriosidase-1	Mood swings	3	Weighted mode	1.00364	1.000946-1.006332	0.118
prot-a-545	Neural cell adhesion molecule L1-like protein	Mood swings	3	Inverse variance weighted	1.01037	1.001763-1.01905	0.0181
prot-a-545	Neural cell adhesion molecule L1-like protein	Mood swings	3	MR Egger	1.01133	0.980757-1.042852	0.603
prot-a-545	Neural cell adhesion molecule L1-like protein	Mood swings	3	Weighted median	1.01098	1.001053-1.020997	0.0301
prot-a-545	Neural cell adhesion molecule L1-like protein	Mood swings	3	Weighted mode	1.01101	1.000084-1.022058	0.187
prot-a-705	Cystatin-F	Mood swings	4	Inverse variance weighted	1.00413	1.001209-1.007062	0.00557
prot-a-705	Cystatin-F	Mood swings	4	MR Egger	1.00236	0.997558-1.00718	0.438
prot-a-705	Cystatin-F	Mood swings	4	Weighted median	1.00394	1.000775-1.00712	0.0147
prot-a-705	Cystatin-F	Mood swings	4	Weighted mode	1.00242	0.998824-1.006023	0.279
prot-a-1573	Ubiquitin-like protein ISG15	Mood swings	3	Inverse variance weighted	0.990567	0.981962-0.999247	0.0332
prot-a-1573	Ubiquitin-like protein ISG15	Mood swings	3	MR Egger	0.971976	0.91221-1.035658	0.541
prot-a-1573	Ubiquitin-like protein ISG15	Mood swings	3	Weighted median	0.990064	0.979181-1.001067	0.0766
prot-a-1573	Ubiquitin-like protein ISG15	Mood swings	3	Weighted mode	0.988998	0.97589-1.002283	0.246
prot-a-1863	Mannose-binding protein C	Mood swings	4	Inverse variance weighted	0.997241	0.994713-0.999775	0.0329
prot-a-1863	Mannose-binding protein C	Mood swings	4	MR Egger	0.998398	0.993929-1.002887	0.556
prot-a-1863	Mannose-binding protein C	Mood swings	4	Weighted median	0.997521	0.994926-1.000124	0.0619
prot-a-1863	Mannose-binding protein C	Mood swings	4	Weighted mode	0.997526	0.994881-1.000177	0.165
prot-a-19	Lysosomal acid phosphatase	Mood swings	3	Inverse variance weighted	0.98758	0.980865-0.994341	0.000331
prot-a-19	Lysosomal acid phosphatase	Mood swings	3	MR Egger	0.980747	0.971693-0.989884	0.152
prot-a-19	Lysosomal acid phosphatase	Mood swings	3	Weighted median	0.987564	0.981114-0.994057	0.000182
prot-a-19	Lysosomal acid phosphatase	Mood swings	3	Weighted mode	0.984086	0.977002-0.991221	0.049
prot-a-1991	N-acetylated-alpha-linked acidic dipeptidase 2	Mood swings	3	Inverse variance weighted	0.989649	0.980489-0.998893	0.0283
prot-a-1991	N-acetylated-alpha-linked acidic dipeptidase 2	Mood swings	3	MR Egger	0.965436	0.942528-0.9889	0.213
prot-a-1991	N-acetylated-alpha-linked acidic dipeptidase 2	Mood swings	3	Weighted median	0.989581	0.981592-0.997635	0.0113
prot-a-1991	N-acetylated-alpha-linked acidic dipeptidase 2	Mood swings	3	Weighted mode	0.984682	0.972224-0.997299	0.141
prot-a-54	Advanced glycosylation end product-specific receptor, soluble	Mood swings	5	Inverse variance weighted	0.994432	0.989358-0.999531	0.0324
prot-a-54	Advanced glycosylation end product-specific receptor, soluble	Mood swings	5	MR Egger	0.987622	0.974249-1.001179	0.171
prot-a-54	Advanced glycosylation end product-specific receptor, soluble	Mood swings	5	Weighted median	0.993615	0.987724-0.99954	0.0347
prot-a-54	Advanced glycosylation end product-specific receptor, soluble	Mood swings	5	Weighted mode	0.992612	0.984972-1.000311	0.133
prot-a-971	Endoplasmic reticulum aminopeptidase 1	Mood swings	4	Inverse variance weighted	0.997097	0.994352-0.999849	0.0387
prot-a-971	Endoplasmic reticulum aminopeptidase 1	Mood swings	4	MR Egger	0.996451	0.984733-1.00831	0.616
prot-a-971	Endoplasmic reticulum aminopeptidase 1	Mood swings	4	Weighted median	0.996984	0.994138-0.999839	0.0384
prot-a-971	Endoplasmic reticulum aminopeptidase 1	Mood swings	4	Weighted mode	0.997085	0.994235-0.999943	0.139
